# Supplementary material for: Exploring Geometrical, Electronic and Spectroscopic Properties of 2-Nitroimidazole-Based Radiopharmaceuticals via Computational Chemistry Methods
Source: Molecules. 2024 Mar 28;29(7):1505. doi: 10.3390/molecules29071505 (PMC11013577; doi:10.3390/molecules29071505)
Supplement: Supplementary file 1 [file molecules-29-01505-s001.zip]

Archive with 1 entries (1 files):
- molecules-2895641-supplementary.pdf
